# Supplementary material for: A sixfold urban design framework to assess climate resilience: Generative transformation in Negril, Jamaica
Source: PLoS One. 2023 Jun 23;18(6):e0287364. doi: 10.1371/journal.pone.0287364 (PMC10289356; doi:10.1371/journal.pone.0287364)
Supplement: S1 File — (ZIP) [file pone.0287364.s001.zip]

Archive with 32 entries (31 files):
- Archive/
- __MACOSX/._Archive
- Archive/IMG_3723.JPG
- __MACOSX/Archive/._IMG_3723.JPG
- Archive/IMG_3737.JPG
- __MACOSX/Archive/._IMG_3737.JPG
- Archive/IMG_3696.JPG
- __MACOSX/Archive/._IMG_3696.JPG
- Archive/IMG_3721.JPG
- __MACOSX/Archive/._IMG_3721.JPG
- Archive/.DS_Store
- __MACOSX/Archive/._.DS_Store
- Archive/IMG_3726.JPG
- __MACOSX/Archive/._IMG_3726.JPG
- Archive/IMG_3727.JPG
- __MACOSX/Archive/._IMG_3727.JPG
- Archive/IMG_3783.JPG
- __MACOSX/Archive/._IMG_3783.JPG
- Archive/IMG_3741.JPG
- __MACOSX/Archive/._IMG_3741.JPG
- Archive/IMG_3838.JPG
- __MACOSX/Archive/._IMG_3838.JPG
- Archive/IMG_3637.JPG
- __MACOSX/Archive/._IMG_3637.JPG
- Archive/IMG_3774.JPG
- __MACOSX/Archive/._IMG_3774.JPG
- Archive/IMG_3763.JPG
- __MACOSX/Archive/._IMG_3763.JPG
- Archive/IMG_3836.JPG
- __MACOSX/Archive/._IMG_3836.JPG
- Archive/IMG_3728.JPG
- __MACOSX/Archive/._IMG_3728.JPG
