# Supplementary material for: A sixfold urban design framework to assess climate resilience: Generative transformation in Negril, Jamaica
Source: PLoS One. 2023 Jun 23;18(6):e0287364. doi: 10.1371/journal.pone.0287364 (PMC10289356; doi:10.1371/journal.pone.0287364)
Supplement: S1 Data — (XLSX) [file pone.0287364.s002.xlsx]

## Sheet: A. Understanding problems
	A. Understanding Climate change problems
	Q.A1. What are the major threats to coastal settlements with natural beaches in Jamaica and in Negril (Long Bay) in particular? (e.g., beach erosion, storm surges, and floods) [climate change]	Q.A2. What are the major causes of these threats? [e.g., rising sea-level and temperature (slow-onset events) or hurricanes and surges (rapid-onset events)]
	Sea level rise is a major threat and that will be long-term. But the short-term we have beach erosion, storm, and flood surge. In addition, we have an economic problem. that’s mean there is socio-economic and political pressure that presents the threat to have more development here (tourism and other development).	Negril is unique. Actually, we consider both. The effects are basically the same. The short-term effects long term impacts.
	sea level rise and beach erosion, and hurricane impact. we are located in the hurricane belt (Atlantic hurricane belt). For Negril, late-season hurricanes, which come along the west, are problems. They impact a lot of impacts.	Sea level rise is long term. I dont have data of how the temp of sea is increasing. NEPA has the data.
	Beach erosion. Beach erosion is a part of natural cyclic event. Its time of year but it is mostly seasonal.	Increasing hurricanes.
	Specifically for Negril, NEPA would have the data because they would have been monitoring temperature and sea level rise toward climate change adaptation. “In terms of major threats, of course, it would be the degradation of reef and so you dont have enough coastal protection any more. They move out a lot of sea grass because people and tourists dont like sea grass”.	In my opinion, rapid-onset events will impact more and we have been experiencing these events-hurricanes and tropical storms-more.
	Definitely one of the major we are experiencing now is Beach erosion. Beach erosion is something that we see right around the coast in Jamaica, and it is a feature of Negril as well.	And the Intensity of the events are increasing too. ‘Because due to the part of hurricane, the west Jamaica and Negril is highly susceptible.
	Beaches in Negril suffer from sea level rise, storm surges associated with tropical storms including hurricanes, and also erosion associated with both. Flooding is restricted to small pockets. Additionally, reduced resilience of coral reefs that protect shorelines partly due to increased sea surface temperatures and the potential impact on coral bleaching (studies ongoing).	Check “development and investment manual” on NEPA web
	Beach erosion and sea level rise	There are several issues. Some of it are Hurricanes damage from the past and some of destruction of sea grass bed. And some of is degradation of coral reefs and that is not necessary because of a result of climate change but there are other causes, such as pollution. So some of them are climate change related but some of them are pollution related. And related to the health of the reefs and remov…
	Storm surges, beach loss	Increasing global temperature leading to increased sea surface temperatures resulting in sea level rise, tropical storms including hurricanes and their associated storm surges. Both slow and rapid onset events occur. Negril has one of the highest recorded rates of sea level rise in Jamaica.
		Climate change, sea temperature.
		Global warming

## Sheet: B. Adaptation planning, design
	B. Investigating adaptation planning and design approaches to reduce the impacts			Local level (Negril):		B6.1- Follow-up questions
	Q.B1. Can better physical planning and design of built environments (at the neighborhood scale) enhance resilience and reduce these impacts/threats? And how? (e.g., how should streets be designed and connected, building density and orientation, land uses and their flexibility, and the maximum amount of impervious/paved surface in a plot?) [Adaptive capacity/resilience]	Q.B2. Are such planning/design measures (long-term actions) or similar already implemented/proposed in Jamaica (particularly at the local scale)? How can they be done (if not yet done)? How can we measure progress in doing such actions [seeking indicators]?	Q.B3. Vision 2030 Jamaica (Urban Planning and Regional Development Sector Plan: 2009-2030), under goal 3, the sector “Plan safer, fairer cities”, recommends to Plan and implement drainage and flood control measures (2010-2025) (p.36) Ensure emergency plans and disaster mitigation plans are in place (2014-2030) (p.36-37), From your experience, can you give a couple examples of such flood control m…	Q.B5. To what extent are local planning and design recommendations (e.g., coastal setback 30.5 m recommended by the Town and Country Planning Development Order 2013 for Negril area) followed/practiced by local builders/communities? Why? [e.g., are the existing guidelines too open or general- or do they not integrate well with existing development patterns?] Q. B6. What better physical planning an…	Q. B6. What better physical planning and design strategies (long-term preparedness/resilience) would you like to see in Negril, particularly in Long Bay? [e.g., setbacks, break waters (hard measures), street networks/building patterns-large or small footprint, building density, zoning, environment or ecology friendly, etc]	What are potential negative impacts of Break waters?	How potential is mangrove installation in the area?	Most of planning docs recommend more intensification/densification for the area. What are your comments?
	Yes. There is no drought about it. Main things are, whether we going to defend or retreat. Based on the prediction, we should build our new development that will be affected less. E.g., it includes retreat to hills. However, for combating short term impact we have to consider defence as well. How we can improve our defence? We make our buildings/infrastructure to be more resilient, which means to…	There is limited space for development for long bay area. and even with the limited space no environment that exist there that to maintain low density and low impact development through the entire stripe. But we want to maximize at the same time we are conscious of the environment and aesthetic of the area.	For emergency plan (evacuation plan), Responsible agency is ODPEM. They have parish councils and disaster response plans. There is community vulnerably assessment. They proposed generic responses, e.g., to relocation people and so on.	Footprint: smaller footprints that we actually want. “Because smaller footprint impacts less on the area. it impacts-not only visuar- but impacts drainage features. smaller footprint allows it to be set back more, for better set back,. It allows for more drainage, it allows for more retention, it allows for more green space, it allows for a lot of more amenities and spaces for visitors and everyb…	From environment point of view, i would like to see replenishment of seagrass beds and measures to regenerate reef structures. Put in some hard structure not necessarily breakwaters because i am not sure whether it is a right solution. Or combination of solutions- hard and soft. However, personally i don’t have any problem with the breakwater project but it needs to be combined with other types o…	Yes there is evidence and model but	There is not scope for that in Negril because it is a tourist area. There is not place where you could see it along the 7 mile beach. Yes, orange bay is good place for that but not for Long bay. Probably form landward side as we have some mangroves in the morass side with filter the sediments coming down from the hills which will have impacts on reefs. But in terms of coastal area, to me there is…	R: NEPA has done necessary research on the area. and we believe that they have proper justification to propose that. we (our department) has not done extensive research on that.
	For long term retreat to mountain is the main option. The idea of floating cities-like a big ship- can be considered.	I dont think “break water alone can solve the problem”.	“the morass itself acts as drainage and flood control”. it takes a lot water and energy itself. “the issue with flood and drainage is not right now associated with natural or normal rain fall. It is really a climate change phenomenon”. The morass can capture a lot of water itself. The issue is here, the morass and the sea work together so that to make sure we keep the existing system protected. Y…	Setback: the setback is to be set at the first place. But it can implemented incrementally over the time based on the situation demands.		1. Maintenance the structure is difficult because lack of maintenance can totally remove its benefits.		Adaptive mechanism is important. Structures are already there. There is nothing you can do really with them. There is hardly land left for new structures to be built. So you have to adapt.
	The matter of set back: after 50 years people keep on renewing their building. Which is now not adequate.	Beach erosion is the major concern of Negril like Orcho Rios.	Break water proposal can be looked at a food control measure as well as flooding from the sea. Because its intention is to break storm surges.	“The built infrastructure should be built in a way that they can function even under water. based on the calculation, for example, sea gonna rise 30 feet, build rooms at 30 feet high”. Higher and stilt building are preferable as the land space is narrow. Land space is so narrow that is meant you have to go high.	All planning regulations do recommend for more environment conscious development. Elevated structures for example, can possibility be examined. In responding to the question of breakwater’s potential impacts, it is a long term mechanism; also there may other mechanism that would be short term solution.	2. Yes, there is modeling to reduce the impact, but i am not totally convinced that breakwaters alone is a solution for Negril. In addition, beach nourishment should be done. But it can’t done alone. it should be a combination of solution. Such as, breakwaters, beach nourishment, replenishment of sea grass, coral reef generation. It is a like comprehensive program it cannot be done alone.
	In addition, the road should be designed such a way (in terms of design/material) that should be above the level and that water can go through. Again, “the base of the road should not collapse under water.	I don’t think there is any tools/models that can be used to assess such planning.	In Montego bay the develop warning system to warn people earlier so that people can move. They also different vulnerable zones to guide future development.	Density: Negril has different density, side of the sea is high density and the side of the morass is low density. In general its density is still low-medium in a sense.	Govt considers this as the mitigation measure to prevent beach erosion in Negril. As you know the project is controversial: some persons are for it and some are against it. Some though that beach nourishment is the best solution to go and the other seems that the breakwater is the best. It is still open the air.
	“For the long run, you have to [consider] set back and manage retreat program, i.e., go back. So the new roads we are doing should take in the platform. Instead of spending of billion dollars on roads that we want to no longer loose next couple years”. The roads should need minimum maintenance.	In general, I think the best model that are used; they look at changes of the coastal alignment like before and after using aerial and satellite photographs of like Negril coast line 10 year years ago and see how it is changing. And the sea in terms of setback that has changed and effect on buildings close to high water mark. Thus such study can says whether or not further development can be appr…	GIS mapping is very effecting to show the flood zone mapping. And identify “no build” zone and “flood risk” based on return period, e.g, (10, 50, 100 year). also minimize hard surface to control water run of according to LEED.	Building should go higher.
	In term of road networks, the road network should allow quick and easy evacuation. it allows one for where you can have helicopters/others.. [to facilitate] quick rescue. Also they can be designed such a way, if you can a floating road, i don’t know how its for engineers. Sea level rise is going to rise 2 to 3 feet and road itself can rise and still take whatever drive on it.	Many of these measures are already utilised in the general area of Negril or surrounding communities. Planning guidelines exist in some instances but enforcement is a problem. Some houses within the general area are built on stilts particularly in areas that are prone to flooding, as well as houses and or other building adhere to setback limits. The latter may need to be revised in light of new c…	Detention pond for storm water retention pond. There is a plant in Orcho rio.	Consecutivenes: the spaces-wherether public or private-should be connected where possible. What i mean by ‘connected’, is not necessary that two buildings are physically connected but the connection can achieved though walkways. So people can move easily to safer spaces when situation arises. the key thing is the area should be secured. In other words, sharing of roads, rooms, and other built res…	What i think needs to be done in Negril in the long run is really “carrying capacity study” of the entire Negril area to see or to determine whether or not Negril reaches its limit in terms of development, hotel development in particular.
	3: Of course, “we have to be conscious of the environment we look in and ensure that whenever we are planning we introduce ‘adaptive kind of techniques’ to avoid the impacts”. These adaptive techniques includes, as par national building regulation, ensuring the building away from foreshore, we have proper set back.	I only know what area needs plan but dont know what kind of planning would be appropriate.	There is not such mapping for Negril and Long bay. The are is not susceptation to flood surge but storm.	“Long bay itself is bounded by two major features-the sea and the morass”. there is no room for retreat, if you want to retreat you have to jump over the morass and go to else where. thus, “defences” can be short-term measures. For short term basis, you may build room on the sea, not necessary [ made of with] solid structure. It could design a building, based on calculation, for example, sea leve…	So mitigate based on existing tourism and development in Negril that was based some years ago, about 15 years ago, but that was based mainly the issue of sewage treatment. We have constructed a new sewage treatment plant and that resulted in resumption of the development in Negril. What in terms of entire environment and effects on environment of development itself. I think they need a carring ca…
	We should move toward small footprints as it has less impact on the area and the environment.	Building on stilts	That is a critical part of it [vision 2030]. If you have impacts of sea-level rise and climate change on existing building and land use, you have to plan for that. It means that you have to have a better drainage system and flood control measures that can mitigate against those effects. And you have to take those into consideration when you approve a new development or provide condition approve t…	Breakwater: we are always proposing in terms of beach erosion integrated responses. The proposal consider climatic and anthropogenic causes what is contributing to loosing beach. the buildings also causes instability of beach and impact the function of the beach that sustain. Or the pollution form land affects the coral reefs.
	4: what is also unique about Negril is that is “densities are more stringent than other places”.		Can you elaborate what kind of drainage system you are encouraging?	So both from our land base point of view, we looking at how we can manage the associated impacts from land so that we have less impact on the marine environment. at the same time we are managing the long term impact from climate change to protect [the beaches]. In that respect hard structure will be a way to response. While we have supported sea grass planting, recognizing the role of sea grass. …	I am in support of the break water. Because I think relevant technical studies have been done to determine its suitability. There are examples in other countries that say the negative impacts of similar structures. The question is whether or not those negative effects would be more detrimental than the benefits. in other words, you have to weigh the pros and cons and cost benefit in the long run …
	3: also there is “Development manual that guides the coastal development. For example for negril’s for Negril is 45 m but it is normally 30m.		the issue all drainage those not there though by or still guided by nation work agency-it’s a different ministry. However, when you go to speak with Dr Orville (climate change division), he will tell you that we have in our position that is a climate change report that gives climate change projections for the island in the next 50 years and different periods of time. I don’t know we have projecti…	Pollution: since the central sewage plant constructed, it collect all individual swage from the area and treat. Now to release no pollutant to the environment. it basically treat phosphate and nitrate what impact the marine environment. So all system need to be connected to the central system. it was upgraded 2012.	Can you mention some other measures also good for consider in addition to breakwater structures?
	S: we prefer low density.		Flood control measures utilised in Jamaica include: grass-crete (utilising open style concrete pavements with grass grown within to allow percolation, reduce surface water flow and erosion. Rainwater channeling using roof guttering to channel water to reduce flooding. Landscaping in developments to absorb rainwater and surface water flows. Realignment of roadways to channel water towards the swam…	The challenge is due to the informal settlements, these sewage goes to the underground and you can expect they will go to marine environment.	The govt or NEPA is not against beach nourishment. What is to say is that we have a structure which is supposed to at risk due to the problem of beach erosion in Negril but it does not prevent you as a private land owner and your property to implement beach nourishment measure. In other words, I have been looking at the both sides and both solutions would be more than beneficial in Negril in term…
	4: In general, coastal areas, like Negril, sophisticated infrastructure/road network then you can build high density. Because the network must support the emergency evacuation process. other low density is preferable. Also because of the rise of sea level and other impacts, there is a need now to move from coast line to inland areas away to avoid the threats.		Building on stilts	[as already mentioned that buildings had adequate setbacks when they constructed] You will find that some of those larger properties are doing their own mitigation constructed their own sea defences, for example, groynes and those kind of things. However we have to look at the overall dynamic for Negril beach treatment. For example, breakwater by the Govt. is the best solution for looking at the …	The challenge is that Negril is marked as 7-mile beach, and an ad-hoc approach, meaning that “one person one hotel approach” can not be a way to solve Negril’s problem. Because Negril is marked as one product and so every body benifits from that 7-mile stretch of beach. so it has to be a co-ordinated approach among all the beneficiaries, meaning the hoteliers and the other stakeholders. The solut…
	In particular, for Negril and long bay, low density and “low impact development” is preferable.			Generally, it is due to a lack of enforcement. However, there is an element of lack of awareness of planning guidelines and regulations. Not enough staff to monitor and/or lack of resources to cope with the demand.	Government also looked at a scientific approach to solve the problems. That is shore-lock product that is tried by NEPA as an experimental project in a particular area of Negril. They have seen benefits from it. It is a product that is to apply to the sand to promote cohesion so it will be less erosion when waves come in and so on. R7: Still there is an issue in terms of long term safety of it, f…
	In term of design, the most critical issue is the matter of set back from the high water mark in Negril. Because of the beach erosion over a number of years, there are very few new developments can be standard 150 feet that has been established over the years as ideal/standard for set back or building from high water mark. As because of beach erosion, you will find that some of the buildings that…			That is challenging. It (setback rule) is happening after the fact. They never had a plan to begin with. So we are putting a plan after they built so what we ask them for demolish. There is no space because those structure are already there. So we always speak to set an adequate set back, but it is not realistic. The regulation is for new developments.	Protection of ecological communities, increased setback in line with current projections for sea level rise and storm surge potential, and increased public awareness are measures that would aid. The highway was built within the last two decades and is not likely to change anytime soon due to cost implications to a struggling economy. A mixture of new and existing grey and green infrastructure wil…
	Well you can’t say no development, and there are application and enquiries for developments for new hotels and so on. what is happening most recently is the approval of buildings that are less than 150 ft; one of the most recent one was approved at 90 feet set back from the high water mark. So we basically accompany in the situation at the same time compromise economic growth and development and …				What is happening there is that each land owner is trying to put in individual solution to combat their issues. I think more integrated approach is required to the planning to the shoreline solutions. The community as a group should take the actions as opposed to individual attempt.
	What is comments on building density?				Breakwater solution is one of holistic approaches. As coral reefs are dying. The proposed breakwater has two gaps(spaces/passage ways) to generate healthy reefs. Yes I am for it.
	Apart from set back, if you increase building footprints spread out building much and the density is much more in a given piece of land you will find the impact much greater in terms of erosion and effects on buildings and so. Buildings with small footprints are preferable. Recently there have been increased and modification in the development order [Negril Order 2013] to increase height of build…				Stones will be packed in a way that the blocks cant be separated.
	That is mean that building height can be increased but footprint should be smaller to accommodate park and recreation and those kinds of amenities.				Population density: In high tourist season, the density will be high but other periods its low. The footprint in Negril is too large. Originially when Negril was being conceptualized it was a sleepy town. Right now some of those (footprints) are too large for the concept. The order is talking about 4 floors but the density will not be changing. The density per acre will remaing as it is. Builing …
	Yes, In line with projected impacts coastal retreat must be built into new planning guidelines. This will account for sea level rise and storm surge impacts on coastal infrastructure. Design of coastal infrastructure with a lower storey wash zone / building on stilts to reduce the potential loss of property where flooding is possible. Relocating roadways inland where possible, particularly when u…
	In certain areas like Negril which are low lying and within wet land.. I think we need to go back to exploring put in the units on stilts. So I would say building design can enhance the resilience. In the past the units had adequately setbacks. There were enough room but over the years with the rapid beach erosion around the coast it is assuming that buildings were not planned; Which is not the c…

## Sheet: C. Assessing resilience
	Q.C1. Ecological design (use of ecosystem services)/integration:	Q.C2. Mixed use/multi-functionality/polyvalent spaces:	Q.C3. Distributed/ Poly-centricity system (modularity):	C4. Redundancy/ diversity (coastal defence, streets and infrastructure, and amenity services):	C5. Connectivity/permeability and block size:	C6. Indeterminacy/half-determined systems (openness) or the ability to change/serve other unknown purposes:
	What are ecologically potentials to reduce the major threats [which we talked about at the beginning]? How can Long Bay’s built environments use these potentials though design [at the local scale]?	Do you agree that Long Bay’s current activities/land uses might need to be adjusted over time to cope with climatic threats? [e.g., change resorts to commercial, residential, or mixed uses-short or long-term]	A module/cluster represents a small group/part of an area designed in a way that can reduce the area’s dependency on others and particularly, on the centralize system (e.g., physical infrastructures, electricity, water, and waste disposal systems). [house hold energy unit vs. central energy grid, plot/community level waste management vs. centrally managed system, depending on a single street vs. …	Redundancy occurs when more than one system serve the same purpose so that the whole system can still run when parts of it collapse. Have you experienced any such redundancy in terms of street networks, land uses, and amenity services in Long Bay?	How well are the existing streets (major and minor) of Long Bay connected? Are different points of interest (e.g., public streets and beaches) easily accessible (visually and physically)? [e.g., shorter blocks increase connectivity and permeability more than what superblocks do]	Can you mention a few emergency planning actions (e.g., for piling up debris/sea grass after hurricane Ivan or accommodating temporary emergency shelters) that Negril required while recovering from a disaster? What are the other needs (short term and long term) that are not still experienced but should also be anticipated?
	Restore coral reefs, sea grass.	Yes. In my opinion, I am looking not from change that will impact human population soon. I am looking for reduction of residential uses. For commercial, probably for resort [Long Bay’s development will be] great or for that type of mixed great, for recreational use great, for open space or leisure/pleasure use great. If it is residential, it should be small component. I will put residential units…	The ability of Long Bay is limited. the area not be able to develop complex whole pattern. In terms of dependency, energy should also be individually produced. Fiesta Hotel in Hanover puts in a lot of solar panels for energy. In Negril we can do a lot of such things, we can do waste energy. We could use solar and also wind. We could actually use sea itself as a natural resource to generate electr…	Electricity issue if the system fails, people will have back up power – generators.	Yes, people living/staying opposite part of the sea have limited public access to the sea/beach. Beach should be publicly accessible.	Yes, to some extent. You have a few public beaches (south and north) to facilitate such activities. Small footprints of hotel allow enough space to support such activities as well. In terms of open space I dont agree that there is enough room to facilities such emergency responses.
	“We consider Negril to be ecologically sensitive area, and the design would/should be consistent with the sustainable development... and biodiversity of the entire area ”.	But in long run though, it might be more recreational/leisure what you will have less occupancy - beach, more bars and commercial. So tourists would probably be elsewhere on the hills and come down in day to whatever activities are there. In other words, tourism occupancy could be moved to somewhere, but bars and recreational facilities might remain but not large commercial though. The design sho…	In terms of swage and water, we prefer to keep the systems centralized. But in terms of energy we could use alternatives. However, for water we, the govt agencies, like to add other sources of water, e.g., trapping rain water and reusing it. Except black water other we could reuse- for example for landscape. For waster, we want separation of waste. Organic ones depending on situation- whether it …	In terms of sewage, as it a central system it is an issue. If the system goes down you will have sewage issue. Garbage collection is also same. Water will be an issue. In the telecommunication section there is similar backups. If land line goes out the cell line could be OK. In Negril, there is still no desalinization plant. Jamaica has limited money to implement such redundancy.	Norman Manley blvd is the only public thoughfare to go north from south.	Well I remember, after the tropical storm Nicole (in 2010), there was significant amount of beach debris that washed off in all beaches across Negril. I mean load and load of sea weeds and garbage and stuff from the sea were on the beach. Properties didn’t have experience and they didn’t know what to do. Then we have planned to manage that situation and show them these are the steps. We probably …
	“There is a natural transition of vegetation from the morass to the sea”. Small footprint, and vegetation would help in moderating issues relating to drainage and so on.	[In terms of finding location for relocating tourism occupancy], I am looking areas [to] go back more like whittle areas and orange bay area. I am retreating them [based on] their more elevation. I am talking long term-20 to 50 years. so what will be happened, you would have more rooms, and it would be designed in such a way that people in the adverse situation, can’t live there. And you would ha…	In terms of centrally managed system, electricity and waste management are centrally managed. Yes for micro scale, I believe that distributed system can reduce the risk of climate change. Because you have a centralized sewage, for example, and you have a major hurricane or something that destroyed I, and you don’t have any alternative. But on the flip side of that, if you have something centraliz…	I don’t have enough information on that. but in general (for other area) it helps areas to recovery quickly.	I think where there are existing pathways they encourage to be maintained. But i cant speak to private owners for any reasons. However if you private owner run small business (e.g., bars, craft shops), they can welcome visitors/tourist to use their property for their business and to go the beach.	In similar emergency situation, you could find a central space to put it. Regarding temporary shelters, every parish has disaster plan. Parish coordinators usually deal with this matter. They select schools, based on their criteria, will be made available to accommodate people during such an event.
	The individual owners can put wave attenuation plant right in front of their properties. Also sea grass.	What should be taken into consideration is the pace of climate change and sea-level rise. This impact structures along the coast. If they change impact slowly, the level of change [to structures] will be minimal. But if something is happened very rapidly, they we need to reuse and relocate the activities. “Will there no longer be a beach, the seven miles beach that is the question”. If that is th…	We built centralized swage system i.e., we are forwarding toward centralized not much toward distributed systems. We have limited useable land.	In terms of income activity, it has only one-tourism,	For us we have public beaches and we have ensured public access. For other private properties, we couldn’t really speak to them.	For long bay, and it is important when expecting any adverse impacts and call for evacuation, to survive. We can use morass are for storing seaweeds.
	At the plot level, small prints and elevated structures and vegetation.	That we are limited by land.	For electricity, the govt is now promoting solar or renewable energy sources and so a lot of residences and businesses put in solar panels and trying to reduce their dependency on the national grid. In Negril, particularly Long Bay, I dont know that there is any that has used it fully but the potential is there, and thus would reduce their dependency on the grid. So in that case i would say decen…	In terms of connectivity (i,e., streets), is has only one road.	Beaches (i.e., only foreshore) are always public.	Yes i would say. Disasters relieve/recover in terms of hurricanes or others is an issue of national coordinating efforts. And every parish has centers that are designated in case of there is a hurricane and so on. That places are some time schools or churches that can use for shelters for period of time if their homes/residences are damages. And there are arrangement made by hoteliers in case the…
	Also the design of building is important. Buildings can be designed such a way that they can reduce greenhouse gas emission, for example, according to LEED’s guidelines. We also consider rain water harvesting.	As i mentioned before, we need a carrying capacity to determine whether or not we need future development in Negril in terms of adjustment of existing development, types of development and so on.	For waste things, we are supported to be enough to cover to serve the communities. So it was a centralized new plant put in to server communities-the entire community. So it was not for each individual streets and household. What we need to do connect everybody to the system and to ensure that the system is functional. So I don’t think waste management in particular would not be individual soluti…	In terms of cluster-system, i don’t think that there is enough cooperation among individuals. It could be discussed, and it might be marked to them.	If you are on Norman Manley blvd itself and you try to get access to the beach through any of these hotels, which are private properties, it would be very difficult. Because they have constructed fore shore and there is a very few (if any at all) access that allow throung these property on the beach. But if you go down Norman manley beach park and you will see the park when you will go to the Neg…	How can physical planning of a city or area help facilitate such kind of actions, in general not necessarily for Negril?
	Small building footprints allow more room for vegetation and other options. Stilt structures- so high water and floods will impact less. In Jamaica, we used to build houses on stilts (or elevated structures). The Govt is now looking at old policies and old water structures and the ministry is in process in preparing policy guidelines and over water structures. In case of where you have a case of …	I dont see in the long term, however, even with the climatic change, that we would put residence; it will not change from resort to residential for instance. You make it commercial, i think it will remain light commercial. Negril could deal with a mix but the mix will be light commercial and resort.	For water supply system to some extent can be decentralized. What we look as not for Negril but for the island individual system to supplement public supply. Also this ministry speaks about rain water harvesting and rain water harvesting system will be a condition for approval of a new development.	“In general, good planning should have some redundancies... both in terms of economically and environmentally”. For Negril due to current density, to put in certain clusters you need certain level of cooperation among the resort owners. We could speak if it would be possible and they [the hoteliers] have to say that it is possible.	But you can access publicly beach here [the southern corner] and can walk entire stripe-7 mile up and down. But you can’t venture from any other property unless you are their private guests.	Normally, in any community or city should have disaster management plan and those plans most tell you where people can congregate during a storm or a natural disaster and what are the recovery-coordinated recovery efforts that are required by the regular authorities of private sectors and public. So you have to have those plans. So any planning things you have to have somewhere people can congreg…
	Integrate and/or avoid existing sensitive ecosystems. This may include retreat from the coast. It is possible but will likely come at a significant economic cost. This is likely a longterm plan to repair the ecosystem of the coast to protect the communities behind it. Restoration of the wetland behind will also aid to accept surface water flows to reduce the potential for local flooding.	I have to recognize that Negril is still a coastal town. there are persons living in there- the residential communities there are mix-up commercial and mix-up resort development. just like any other town you will have a mix development.	And another argument in terms of electricity supply, hurricanes affect the central electricity for even a month. So it is good to have your own back up supply. So your guest in the hotel will be comfortable.	In most of coastal development here are already developed. If you think about redundancy, we have to think something in addition to the existing. It would be costly. But in case of sea level rise and other factors it may be necessary. But you have to balance cost and benefit.	What is the accepted/good solutions?	My words: if you have governed park/open space/park that can facilitate such recovery actions.
	Replanting of mangroves. Some people say beach replenishment/nourishment. The stakeholders feel beach nourishment is an effective approach but the govt does not. Because it might be washed away.	The trend is though on the sea-ward side, they tend to be much more resort, hotel type development and the land ward side, they tend to be more mix uses, more commercial development (e.g., bike rental) – light commercial, some resort, and some residential development. But every commercial development (big) is not encouraged especially along Norman Manley Blvd according to Negril planning Order.	Usually our tourism products are sea and sand. But we could also sell it[Negril-tourism] as a green-destination. So where hoteliers can put in renewable energy, rainwater harvesting system, composing, recycling and reuse of water for instance, to achieve green-globe certificate to attract tourist more.	No. There is not enough redundancy in Negril/Long Bay area. The natural marine barrier is eroded/non-functional in some areas. Beach dunes are largely non-existent, existing sea walls/groynes etc. are not designed to tackle future climate change. Buildings are not necessarily built to be resilient, major losses likely with a storm surge associates with a string tropical system.	That [the accessibility] is not how it supposed to be. Between two properties you are supposed to have access point to the beaches. From the road you are supposed to have markers that show you where these access points are. What has happened, in my understanding, people have built illegally in this access points.	There is an agency in Jamaica that is specifically designated to do those aspects. That is ODPEM. They could give you some more details. [G:] I think there is a requirement that every office building must have an designated area where there is a natural disaster you must able to congregate; it must be clearly demarked. For a city, however, i am not aware, in Kingston for instance, we have places …
	The breakwater project is approved. It going to happen and is going to start in November this year and should not take more than 10 months.	Yes, It can accommodate multiple functions, but i would say predominately resort. You have to maintain its character-resort character. It would be better to encourage those type of development on complementary uses like recreational, certain types of game and facilities that complement to resort development.	Before now all sewage systems were individual, but it didn’t work. As the hotel expanded and added more rooms, the need for a sophisticated management plant was obvious.	You dont have enough land. Govt is kind of autocratic. Because before putting centrally managed one waste management plant, there was an issue/public arguments. Also for the central break water issue govt plays the same role.	We need to be sure and that is where the planning people come in that we are building to exist. They have not taken in place which are supposed to be access points.	Do you want this to be mandatory?
	Sewage was the major problem in Negril. Considering the current development pace, the new waste management plant Sheffield is good until 15 years.	Yes, with the estimates for sea level rise in particular, it will need to be adjusted to take into consideration the potential losses. A reduction in the built footprint on the immediate coasts may need to be considered.	It will reduce the impacts of CC. I know each units, they have their own sewage disposal and based on the fact that they are all polluting and they are forced to connect to central sewage system. so we are going the opposite way- going from poly to central. Similarly water – portatble water- is coming from one single line. We are promoting rain water harvesting. So we are moving toward more centr…	There is not sufficient redundancy.	This is the basic problem in Jamaica. Here beaches are public properties but the foreshore in front of the beach is private property. Thus it is difficult to access to those beaches. That is the problem not just in Negril but for most beaches in the entire island.	In some areas where we know for sure that people could be .. what has happended in the past, people at coastal zones, like Negril, it should be mandatory.
	We are experimenting putting artificial reefs (near shore). Within the wet land one of the things that we want to do to control the flooding is putting in check dams. There are two rivers-north and south-and they are channelized so water is retained in the area of wetland. Not at the mouth but at the channel of the river. It’s a proposal. [she will shared the report the me].	It can be done. Set back is a good option to cope with sea-level rise. Mix use, including employee housing can be taken place on the other side of road.		There is no redundancy in street networks.	Access to beach is fairly poor. Boundary walls likely contribute to incidences of localised flooding, many lack pore holes or other devices to aid in flood control. Roads are visually and physically accessible for the most part.	In general, in the natural coordinated efforts, and there parish disaster committees that has established in evey parish centers that are identified for shelters and those kind of thinks. I would agree there is a national effort and natural coordinating system that is concern.
		It depends on hotel owners.			I think the whole beach should be open. There is a law in Jamaica. That says no body including hoteliers cannot stop anybody to access to and walk along the beach. beach should and must be open and public.	That is good part of planning.
		Yes. as i said one thing is that hotels are there already so we may have to explore whether or not they should be moving back demolishing the structures. I do think they would need to be redesigned. It is so hard to talk about the uses. When the uses are not causing the problems. what are causing the problems are structures. So it does not matter what the structures are used for. The structures a…			Govt own land untl the high water mark. Land beyond that is private. Not accessible. Block size should be smaller. The properties are joined and unless they allow space no access road can be made for public.	Negril planning authority, probably Ms Stewart, would be better to advise. I think during the last hurricane, Negril planning authority, as a community center, on the ground floor area. i think there are some persons sheltered in that area. the space is designated as an official shelter. [G:] I think hotels themselves put in emergency response measures so they secure their properties. I think tha…
						Not sure there are any such in the Long Bay area.
						Food and water. Food and water should be stored close to Negril itself.
						There is something in place but not enough.
						All are private lands. ODPEM designates spaces/buildings for such emergency shelters. I have not very sure about this point.

## Sheet: C-L, assessment-rank
			Strongly agree	agree	neither agree nor disagree	disagree	strongly disagree
	statements	concepts	Agree		neutral/no response	Disagree
	“Long Bay’s existing built environments adequately integrate local ecosystems to reduce threats from climate change.”	Ecological planning/design	4		1	11
	“Long Bay’s current development pattern can incorporate multiple functions and land uses if needed over time.”	multifunctionality	5		4	7
	“Long Bay’s physical planning and design exhibit similar modular/distributed systems”	polycentricity	5		5	6
	“There is sufficient redundancy in Long Bay’s current built environment.”	redundancy	2			14
	“Long Bay’s built infrastructure and points of interest are publicly well accessible”	connectivity	4		3	9
	“Long Bay’s built infrastructure holds enough potential to be changed and to accommodate unknown functions”	indeterminacy	4		4	8

## Sheet: D. Additional comments
	D. Additional comments:
	From your experience, which indicator(s) are the most significant in the context of coastal planning and development in Jamaica and other similar areas? Do you want to add anything at this point?	Fire (natural) in the morass. In dry season land becomes dry. It’s an increasing problem in Negril. The biggest challenge is money”.
		“Public information”. Public education campaign. people don’t think that climate change is going to affect them personally in our lifetime. So there needs to be more eduction on what is climate change and what is about and how it impact individual not at the national scale.
		Also people need to have full understanding of the ecosystem of Negril area or long bay’s ecosystem. Once you have understanding for entire development-e.g., impacts of large footprint on the beach. based on Long Bay’s ecosystems, once you have an understanding how you carry out the development, would i have large footprints, the impact of large footprint on the beach. then you have an understand…
		One of the big things in the planning process is education and awareness raising. We talked about ecological and planning aspects. We need to have education and awareness raising in both on what expect with climate change to what are the requirement to mitigate against the effects of climate change from a resort stand point and individual stand points. and then putting in system that we just talk…
		Other issues are enforcement and monitoring. If you go to Negril you will look that there are some level of illegal development taken place down there. And some breach (!) in terms of set back and others, need to be better. Monitoring and enforcement of regulation in Negril.
		Active involvement of all stakeholders in Negril – what they want for Negril. While a resort or developer may know what they want, everybody has to have shared common vision of what they want for Negril.
		The section C is most important. Carrying capacity- thus also important-is to look at the entire development that is taken place impacts and to determine whether or not the sensitivity of the area can accommodate any further level of development and if so what level. it also called “natural resource valuation” to see what is there and what can be accommodated.
		Some aspects of wet land are privately own. Majority of it owned by the commission of Land. What is happening now, there is having serious squatting issues. So some part of the govt land we have squatiing problem and in other part, people want to construct because they own the land. We have put a monitorial on construction in Negril for now. But it still is an issue for the locals.
